# Supplementary material for: Characterization of the Complete Mitochondrial Genome of Basidiomycete Yeast Hannaella oryzae: Intron Evolution, Gene Rearrangement, and Its Phylogeny
Source: Front Microbiol. 2021 May 28;12:646567. doi: 10.3389/fmicb.2021.646567 (PMC8193148; doi:10.3389/fmicb.2021.646567)
Supplement: Supplementary file 1 [file Table_1.XLSX]

## Sheet: Table S1
Table S1 Comparison on mitogenomes of the five closely related species in Tremellales and Trichosporonales
Item	Hannaella oryzae	Tremella fuciformis	Cryptococcus gattii	Cryptococcus neoformans	Trichosporon asahii
Accession number	MH732752	MF422647	CP025773	AY101381	JH925097
Genome size (bp)	26444	35058	31189	24874	32567
GC content (%)	38.98	37.6	33.42	34.98	28.9
AT skew	0.037	-0.029	-0.041	-0.041	0.011
GC skew	0.038	-0.03	-0.036	-0.048	0.01
No. of PCGs	15	15	15	15	16
No. of introns	8	7	7	2	4
Intronic ORFs	1	5	6	1	4
No. of rRNAs	2	2	2	2	2
No. of tRNAs	23	23	22	20	24
Genic regions (bp)	13440 (50.82%)	12969 (36.99%)	13323 (42.72%)	13341 (53.63%)	14276 (43.84%)
Intergenic regions (bp)	4592 (17.36%)	6349 (18.11%)	5253 (16.84%)	3527 (14.18%)	7356 (22.59%)
Intronic regions (bp)	2414 (9.13%)	9727 (27.75%)	6854 (21.98%)	2263 (9.10%)	4766 (14.63%)
rRNA genes (bp)	4057 (15.34%)	4102 (11.70%)	3949 (12.66%)	3987 (16.03%)	4369 (13.42%)
tRNA genes (bp)	1730 (6.54%)	1719 (4.90%)	1637 (5.25%)	1563 (6.28%)	1800 (5.53%)
rnpB gene (bp)	211 (0.80%)	192 (0.55%)	173 (0.55%)	193 (0.78%)	0 (0.00%)

## Sheet: Table S2
Table S2 Gene features and organization of the Hannaella oryzae mitogenome
Gene	Start	Stop	Length (bp)	Intergenic nucleotides (bp)	Strand	Notes
cox1	1	1983	1983	167	+
exon1	1	311	311		+
intron1	312	496	185		+	Group I(derived)
exon2	497	1463	967		+
intron2	1464	1671	208		+	Group I(derived)
exon3	1672	1983	312		+
atp8	2151	2297	147	81	+
trnS(tga)	2379	2463	85	99	+
rns	2563	3948	1386	96	+
atp6	4045	5010	966	114	+
exon1	4045	4595	551		+
intron1	4596	4790	195		+	Group I(derived)
exon2	4791	5010	220		+
exon1	5125	5664	540		+
rnl	5125	8115	2991	152	+
intron1	5665	5984	320		+	Group I(derived)
exon2	5985	8115	2131		+
atp9	8268	8674	407	56	+
exon1	8268	8393	126		+
intron1	8394	8581	188		+	Group I(derived)
exon2	8582	8674	93		+
trnL(tag)	8731	8814	84	15	+
trnR(tcg)	8830	8901	72	16	+
trnG(tcc)	8918	8989	72	93	+
nad2	9083	10630	1548	-1	+
exon1	10630	10755	126		+
nad3	10630	11211	582	304	+
intron1	10756	10959	204		+	Group I(derived)
exon2	10960	11211	252		+
trnA(tgc)	11516	11587	72	9	+
trnF(gaa)	11597	11668	72	27	+
trnY(gta)	11696	11778	83	25	+
trnH(gtg)	11804	11875	72	63	+
rnpB	11939	12149	211	20	+
trnM(cat)	12170	12242	73	70	+
rps3	12313	13002	690	45	+
trnS(gct)	13132	13048	85	43	-
trnK(ttt)	13248	13176	73	24	-
trnQ(ttg)	13345	13273	73	7	-
trnT(tgt)	13423	13353	71	23	-
trnE(ttc)	13518	13447	72	17	-
trnM(cat)	13606	13536	71	10	-
trnL(taa)	13700	13617	84	96	-
nad6	14411	13797	615	178	-
trnN(gtt)	14660	14590	71	21	-
trnP(tgg)	14754	14682	73	136	-
nad4	16336	14891	1446	251	-
cob	17757	16588	1170	164	-
trnI(gat)	17993	17922	72	45	-
trnW(cca)	18110	18039	72	13	-
trnP(tgg)	18206	18124	83	414	-
exon2	18726	18621	106		-
intron1	18917	18727	191		-	Group I(derived)
exon1	19801	18918	884		-
nad1	19801	18621	1181	97	-
cox2	20660	19899	762	237	-
trnV(tac)	20969	20898	72	94	-
exon2	22662	21064	1599		-
orf195	23354	22767	588		-	LAGLIDADG endonuclease
intron1	23585	22663	923		-	Group I(derived)
exon1	24002	23586	417		-
nad5	24002	21064	2939	-1	-
nad4L	24268	24002	267	291	-
trnD(gtc)	24632	24560	73	75	-
cox3	25538	24708	831	906	-

## Sheet: Table S3
Table S3 Position classes (Pcls) information of introns in Basidiomycete species using cox1 gene of Agaricus bisporus as the reference.
Position classes (Pcls)	Insert sites in corresponding reference sequence (aa)	Insert sites in corresponding reference sequence (bp)	Intron type
A	23	69	Group IB
B	63(+1)	190	Group IC
II_1	64+1	193	Group II
C	65(+1)	196	Group IB
D	68(+2)	206	Group IB
E	71(+2)	215	/
F	75	225	/
G	78	234	Group IB
H	90	270	Group IA
I	91(+2)	275	Group IB
II_2	102	306	Group II
UN1	103	309	Group I(derived)
J	122	366	Group IB
K	126(+2)	380	Group IB
UN2	159	477	Group I(derived)
L	162(+1)	487	Group IB
UN3	175	525	Group IB
UN4	181(+1)	544	Group ID
M	199	597	Group ID
N	203	609	Group IB
O	224	672	Group I(derived)
P	234(+1)	703	Group ID
Q	238	714	Group IB
R	240	720	Group IB
S	242	726	Group IB
T	267	801	Group IB
U	269	807	Group IB
V	285	855	Group IB
W	286	858	Group IB
X	294	882	Group IB
Y	296	888	Group I(derived)
II_3	307(+2)	923	Group II
Z	311(+2)	935	Group IB
AA	321(+2)	965	Group IB
AB	341	1023	Group IB
AC	350(+1)	1051	Group IB
AD	367	1101	Group I(derived)
AE	373	1119	Group IB
AF	408	1224	Group ID
AG	418(+2)	1256	Group IB
UN5	425	1275	/
AH	429	1287	Group IB
AI	433	1299	Group IA
/ indicates that the intron type can not be identified.

## Sheet: Table S4
Table S4 Species, and GenBank accession number used for phylogenetic analysis in this study
ID	Species	Order	GenBank accession number
Abi	Agaricus bisporus	Agaricales	JX271275
Cci	Coprinopsis cinerea		NW_003307477
Tma	Tricholoma matsutake		JX985789
Fve	Flammulina velutipes		JF799107
Led	Lentinula edodes		AB697988
Mpe	Moniliophthora perniciosa		AY376688
Mro	Moniliophthora roreri		HQ259115
Sco	Schizophyllum commune		AF402141
Pci	Pleurotus citrinopileatus		MG017444
Ppl	Pleurotus platypus		MG017445
Pos	Pleurotus ostreatus		EF204913
Per	Pleurotus eryngii		KX827267
Fpa	Fomitopsis palustris	Ployporales	AP017926
Tci	Trametes cingulata		GU723273
Pra	Phlebia radiata		HE613568
Gap	Ganoderma applanatum		KR109212
Glu	Ganoderma lucidum		KC763799
Gme	Ganoderma meredithae		KP410262
Gsi	Ganoderma sinense		KF673550
Gts	Ganoderma tsugae		MH252533
Gle	Ganoderma leucocontextum		MH252534
Gca	Ganoderma calidophilum		MH252535
Hir	Heterobasidion irregulare	Russulales	KF957635
Hco	Hericium coralloides		KY007042
Cap	Cantharellus appalachiensis	Cantharellales	MG602716
Ccib	Cantharellus cibarius		KC573037
Clu	Cantharellus lutescens		MG602719
Cga	Cryptococcus gattii	Tremellales	CP025773
Cne	Cryptococcus neoformans		AY101381
Tfu	Tremella fuciformis		MF422647
Hor	Hannaella oryzae		MH732752
Tas	Trichosporon asahii	Trichosporonales	JH925097
Uma	Ustilago maydis	Ustilaginales	DQ157700
